# Supplementary material for: Association between pseudoexfoliation and Alzheimer’s disease-related brain atrophy
Source: PLoS One. 2023 Jun 8;18(6):e0286727. doi: 10.1371/journal.pone.0286727 (PMC10249790; doi:10.1371/journal.pone.0286727)
Supplement: S1 Data — (XLSX) [file pone.0286727.s001.xlsx]

## Sheet: data
Group 1: PEX Group0: control	ID	side	dementia date	MMSE	age	sex	DM	HTN	AP	smoking	drinking	IOP OD	IOP OS	IOP	MTA R	MTA L	MTA	GCAF R	GCAF L	GCAF	PA R	PA L	PA	atrophy	VOD	VOS	CCTOD	CCTOS	CCT	dementia	MCI	op hx	glaucoma
1	PEX1	1	0	0	63	1	1	0	0	1	0	17	20	18.5	0	0	0	0	0	0	1	0	1	1	0.02	0.6	549	559	554	0	0	Lt.cat	0
1	PEX2	2	0	0	69	1	1	1	0	1	0	12	12	12	1	0	1	0	0	0	1	0	1	1	0.6	0.8	524	517	520.5	0	1		0
1	PEX3	2	0	0	69	1	0	0	0	0	0	14	17	15.5	0	0	0	0	0	0	0	0	0	0	0.15	0	608	588	598	0	0		1
1	PEX4	1	0	0	69	1	0	0	0	0	1	16	19	17.5	0	1	1	0	0	0	0	0	0	1	0.3	0.7	556	545	550.5	0	0		0
1	PEX5	2	0	0	69	1	0	1	0	1	0	15	22	18.5	0	0	0	0	0	0	1	1	1	1	0.5	0.08	547	562	554.5	0	1	Rt.cat	1
1	PEX6	1	0	0	70	1	0	1	1	0	1	15	15	15	1	1	1	0	0	0	1	1	1	1	0.02	0.5	527	517	522	0	0		0
1	PEX7	3	0	0	70	1	1	1	0	0	0	11	19	15	2	2	1	3	3	1	3	3	1	1	0.2	0.02	568	568	568	0	0	0	1
1	PEX8	1	0	0	71	1	0	0	1	0	0	12	4	8	1	0	1	0	0	0	1	1	1	1	0.5	0.5	585	575	580	0	0		1
1	PEX9	1	2018-06-29	0	71	1	1	1	1	1	0	11	12	11.5	1	1	1	0	0	0	1	1	1	1	0.2	0.2	572	583	577.5	0	0	0	0
1	PEX10	1	0	0	71	1	1	1	0	0	0	11	12	11.5	1	2	1	1	1	1	2	2	1	1	0.7	0.04	518	520	519	0	0	0	0
1	PEX11	2	0	0	73	1	1	1	0	0	0	20	12	16	0	0	0	2	2	1	2	2	1	1	0	0.02	551	551	551.8	0	0	0	0
1	PEX12	1	0	0	73	1	1	1	1	1	0	15	15	15	1	1	1	0	0	0	0	0	0	1	0.3	0.4	502	497	499.5	0	1	B PRP	0
1	PEX13	2	2022-08-24	23	73	1	0	0	0	0	0	19	19	19	1	1	1	1	1	1	0	0	0	1	0.8	0.4	629	603	616	1	0	0	0
1	PEX14	2	2021-05-06	19	74	1	1	1	0	1	1	15	14	14.5	2	2	1	2	2	1	2	2	1	1	0.5	0.4	595	591	593	1	0	0	1
1	PEX15	1	0	0	74	1	1	0	0	1	1	17	17	17	0	0	0	0	0	0	0	0	0	0	0.5	0.6	592	593	592.5	0	0	0	0
1	PEX16	2	2018-04-13	21	75	1	0	1	0	0	1	11	14	12.5	2	2	1	1	1	1	2	2	1	1	0.2	0	544	538	541	1	0	0	0
1	PEX17	3	2016-12-01	10	75	1	1	0	1	0	0	16	15	15.5	2	2	1	0	0	0	0	0	0	1	0.3	0.08	508	518	513	1	0	B cat	1
1	PEX18	3	0	0	75	1	1	1	0	2	1	16	16	16	1	1	1	0	0	0	0	0	0	1	0.5	0.7	552	552	520	0	0	0	1
1	PEX19	1	0	0	77	1	0	0	0	1	0	13	14	13.5	0	0	0	0	0	0	1	1	1	1	0.08	0.8	629	626	627.5	0	0	0	0
1	PEX20	2	2020-03-18	25	78	1	0	1	0	1	1	13	17	15	2	1	1	1	1	1	2	2	1	1	0.7	0.5	486	476	481	1	0	0	0
1	PEX21	2	2017-07-14	25	81	1	0	1	0	1	0	8	10	9	1	1	1	1	1	1	1	1	1	1	0.9	0	501	498	499.5	1	0	0	1
1	PEX22	3	0	0	82	1	0	1	0	1	0	15	10	12.5	1	2	1	1	1	1	2	2	1	1	0.3	0.3	576	564	570	0	0	0	0
1	PEX23	2	2016-11-17	21	82	1	0	0	1	1	1	15	14	14.5	0	0	0	0	0	0	1	1	1	1	0.4	0.3	561	611	586	1	0	0	1
1	PEX24	1	2021-01-04	25	83	1	0	0	0	0	0	9	9	9	0	0	0	1	1	1	2	2	1	1	0.3	0.4	528	501	514.5	1	0	0	0
1	PEX25	2	2018-03-21	13	83	1	0	0	0	0	0	14	15	14.5	1	1	1	2	2	1	2	2	1	1	0.15	0.3	491	505	498	1	0	0	0
1	PEX26	2	0	0	84	1	1	1	0	0	0	20	16	18	0	0	0	1	1	1	2	2	1	1	0.9	0.08	610	615	612.5	0	0	0	0
1	PEX27	1	0	0	85	1	0	1	0	0	0	21	14	17.5	2	1	1	1	1	1	2	2	1	1	0.1	0	553	551	552	0	0	0	0
1	PEX28	3	0	0	85	1	0	1	0	0	0	13	16	14.5	1	1	1	1	1	1	2	2	1	1	0.4	0.08	538	530	534	0	0	0	0
1	PEX29	3	2021-03-31	13	86	1	0	1	0	2	0	10	6	8	0	0	0	1	1	1	2	2	1	1	0.02	0.5	498	500	499	1	0	0	1
1	PEX30	2	0	0	87	1	0	0	0	1	0	17	16	16.5	0	0	0	0	0	0	1	0	1	1	0.4	0.5	560	559	559.5	0	0	0	0
1	PEX31	2	0	0	88	1	1	0	0	0	0	16	16	16	2	2	1	2	2	1	2	2	1	1	0.3	0.15	590	591	590.5	0	1	R PPV	0
1	PEX32	2	0	0	91	1	0	0	0	0	0	11	13	12	1	1	1	1	1	1	1	1	1	1	0.02	0.02	543	565	554	0	0	0	0
1	PEX33	3	0	0	69	2	0	0	1	0	0	8	9	8.5	1	0	1	0	0	0	1	1	1	1	0.06	0.4	555	565	560	0	0	0	0
1	PEX34	3	2020-04-27	23	75	2	0	0	0	0	0	16	14	15	0	0	0	0	0	0	0	0	0	0	0.6	0.08	506	503	504.5	1	0	0	0
1	PEX35	3	2018-05-21	22	76	2	0	0	1	0	0	15	15	15	0	0	0	0	0	0	0	0	0	0	0.5	0.5	534	547	540.5	1	0	0	0
1	PEX36	2	0	0	77	2	0	1	0	0	0	12	11	11.5	1	0	1	1	1	1	2	2	1	1	0.6	0.6	551	552	551.8	0	0	0	0
1	PEX37	2	0	0	77	2	0	0	0	0	0	17	18	17.5	0	0	0	0	0	0	0	0	0	0	0.5	0.5	556	568	562	0	1	0	0
1	PEX38	3	0	0	78	2	0	1	0	0	0	15	13	14	0	0	0	0	0	0	1	2	1	1	0.6	0.2	565	570	567.5	0	0	0	0
1	PEX39	1	0	0	79	2	0	0	0	0	0	16	13	14.5	0	0	0	0	0	0	1	1	1	1	0.4	0.5	499	501	500	0	0	0	0
1	PEX40	2	0	0	79	2	0	0	0	0	0	15	15	15	0	0	0	0	0	0	1	1	1	1	0.6	0.5	590	573	581.5	0	0	0	0
1	PEX41	2	0	0	81	2	0	1	0	0	0	11	15	13	0	0	0	0	0	0	0	0	0	0	0.6	0.6	592	594	593	0	0	0	0
1	PEX42	1	2020-12-14	23	82	2	0	1	0	0	0	13	13	13	1	0	1	1	1	1	1	1	1	1	0.6	0.4	482	565	523.5	1	0	0	0
1	PEX43	1			82	2	1	1	0	1	0	18	16	17	1	0	1	0	0	0	1	0	1	1	0.06	0.7	596	558	577	0	0	0	0
1	PEX44	2	2021-11-23	21	83	2	1	0	0	0	0	15	14	14.5	1	1	1	1	1	1	1	1	1	1	0.9	0.4	581	594	587.5	1	0	0	1
1	PEX45	1	2018-05-10	23	84	2	0	0	0	0	0	15	13	14	0	0	0	0	0	0	0	0	0	0	0.6	0.3	482	509	495.5	1	0	0	0
1	PEX46	1	2022-08-24	18	85	2	1	1	0	0	0	17	16	16.5	3	3	1	1	1	1	1	1	1	1	0.7	0.8	539	530	534.5	1	0	0	1
1	PEX47	2	0	0	87	2	0	1	0	0	0	15	22	18.5	0	0	0	1	1	1	2	2	1	1	0.2	0.6	545	601	573	0	0	0	1
0	HC1		0	0	63	1	1	1	1	0	1	10	11	10.5	0	0	0	1	1	1	1	1	1	1	0.5	0.4	509	521	515	0	0	0	0
0	HC2		0	0	69	1	0	1	0	0	0	12	10	11	1	0	1	0	0	0	0	0	0	1	0.2	0.2	545	580	562.5	0	1	0	1
0	HC3		2021-05-27	18	69	1	1	1	0	0	1	14	11	12.5	0	0	0	0	0	0	0	0	0	0	0.5	0.4	522	534	528	1	0	0	1
0	HC4		0	0	75	1	1	1	0	0	0	10	11	10.5	0	0	0	1	1	1	1	1	1	1	0.3	0.4	549	524	536.5	0	1	0	0
0	HC5		0	0	69	1	0	1	0	1	0	12	14	13	0	0	0	0	0	0	1	1	1	1	1	0.9	536	549	542.5	0	0	0	1
0	HC6		0	0	69	1	0	0	0	1	1	17	17	17	1	1	1	0	0	0	1	1	1	1			509	516	512.5	0	1	0	0
0	HC7		0	0	70	1	0	1	0	0	1	8	11	9.5	1	0	1	0	0	0	0	0	0	0	0.6	0.5	526	541	533.5	0	0	0	0
0	HC8		0	0	70	1	0	1	0	1	1	14	12	13	1	1	1	0	0	0	0	0	0	1	1	0.2	526	531	528.5	0	0	R PPV	0
0	HC9		0	0	71	1	0	0	0	1	0	14	9	11.5	0	0	0	0	0	0	1	1	1	1	0.5	0.9	543	544	543.5	0	0	0	1
0	HC10		20220615	23	71	1	1	1	0	0	1	14	13	13.5	0	0	0	0	0	0	1	1	1	1	0.6	1	567	563	565	0	1	0	0
0	HC11		0	0	71	1	1	1	0	1	1	13	14	13.5	1	1	1	0	0	0	1	1	1	1	0.5	0.8	532	533	548	0	0	0	0
0	HC12		0	0	74	1	0	1	0	1	1	16	12	14	0	0	0	0	0	0	0	1	1	1	0.6	0.6	562	553	557.5	0	0	0	0
0	HC13		0	0	73	1	0	1	0	1	1	11	11	11	0	0	0	0	0	0	0	0	0	0	0.08	0.5	462	473	467.5	0	0	0	0
0	HC14		0	0	73	1	1	1	0	0	0	10	13	11.5	0	0	0	0	0	0	0	0	0	0	0.7	0	528	523	525.5	0	0	0	0
0	HC15		0	0	73	1	0	0	1	0	0	19	16	17.5	0	0	0	0	0	0	0	0	0	0	0.5	0.5	554	532	543	0	0	0	0
0	HC16		0	0	74	1	1	1	0	1	0	10	13	11.5	2	1	1	0	0	0	1	1	1	1	0.3	0.3	567	556	561.5	0	0	0	0
0	HC17		0	0	75	1	1	1	0	0	0	10	10	10	0	0	0	0	0	0	0	0	0	0	0.5	0.4	553	555	554	0	0	0	0
0	HC18		0	0	75	1	0	0	0	1	1	13	15	14	0	0	0	0	0	0	0	0	0	0	0.9	0.5	537	531	534	0	0	0	0
0	HC19		0	0	77	1	1	1	0	0	0	12	12	12	0	0	0	0	0	0	0	0	0	0	0.3	0.3	575	549	562	0	0	0	0
0	HC20		0	0	78	1	0	1	0	1	0	11	12	11.5	2	2	1	0	0	0	1	0	1	1	0.02	0.2	573	576	574.5	0	0	0	0
0	HC21		0	0	81	1	1	1	0	1	0	11	12	11.5	0	1	1	1	1	1	2	2	1	1	0.4	0.6	550	542	546	0	1	0	0
0	HC22		0	0	82	1	0	1	0	0	0	11	7	9	1	2	1	1	1	1	2	2	1	1	0.1	0.1	523	530	526.5	0	0	R PRP	0
0	HC23		0	0	82	1	0	0	0	0	1	15	10	12.5	0	0	0	0	0	0	2	2	1	1	0.5	0.7	555	609	582	0	0	0	0
0	HC24		0	0	83	1	0	0	0	0	1	13	13	13	0	0	0	0	0	0	1	1	1	1	0.7	0.5	465	486	475.5	0	0	0	1
0	HC25		0	0	83	1	0	1	0	0	0	13	14	13.5	0	0	0	0	0	0	1	1	1	1	0.5	0.5	482	487	484.5	0	0	0	1
0	HC26		0	0	84	1	1	1	0	1	0	17	17	17	1	1	1	0	0	0	0	1	1	1	0.2	0.2	531	576	553.5	0	0	0	0
0	HC27		0	0	85	1	1	0	0	0	0	16	13	14.5	0	0	0	1	1	1	2	2	1	1	0.3	0.2	505	514	509.5	0	0	0	0
0	HC28		2021-10-27	21	85	1	0	1	0	0	0	15	18	16.5	2	1	1	0	0	0	2	2	1	1	0.2	0.5	605	566	585.5	1	0	0	0
0	HC29		0	0	86	1	1	1	0	0	1	13	12	12.5	1	1	1	1	1	1	1	1	1	1	0.4	0.5	500	520	510	0	1	R PRP	1
0	HC30		0	0	87	1	0	1	0	1	1	12	12	12	0	0	0	0	0	0	0	0	0	0	0.3	0.5	593	594	593.5	0	0	0	0
0	HC31		0	0	88	1	1	1	1	1	0	12	13	12.5	0	0	0	0	0	0	1	1	1	0	0.4	0.4	527	516	521.5	0	0	0	0
0	HC32		20180605	25	91	1	0	0	1	0	1	10	11	10.5	0	0	0	0	0	0	0	0	0	0	0.7	0.2	545	555	550	0	1	R cat	0
0	HC33		0	0	69	2	0	1	0	0	0	13	13	13	0	0	0	0	0	0	0	0	0	0	0.08	0.4	551	540	545.5	0	0	0	0
0	HC34		2013-11-07	18	75	2	0	0	0	0	0	13	11	12	1	1	1	0	0	0	1	1	1	1			486	476	481	1	0	0	0
0	HC35		0	0	76	2	0	1	0	0	0	13	16	14.5	1	1	1	0	0	0	0	0	0	1	0.4	0.6	526	519	522.5	0	0	0	0
0	HC36		0	0	77	2	0	1	0	0	0	12	11	11.5	1	1	1	0	0	0	0	0	0	1	0.3	0.3	512	537	524.5	0	0	0	0
0	HC37		0	0	77	2	0	0	0	0	0	14	13	13.5	0	0	0	0	0	0	0	0	0	0	0.3	0.4	518	526	522	0	0	0	0
0	HC38		2022-07-28	18	78	2	0	0	0	0	0	15	15	15	0	0	0	0	0	0	0	0	0	0	0.4	0.08	552	534	543	1	0	0	0
0	HC39		0	0	79	2	0	1	0	0	0	15	15	15	1	1	1	0	0	0	1	1	1	1	0.4	0.5	543	554	548.5	0	0	0	1
0	HC40		0	0	79	2	0	0	0	0	0	17	18	17.5	0	0	0	0	0	0	1	1	1	1	0.6	0.4	540	528	534	0	0	0	1
0	HC41		0	0	81	2	0	0	0	0	0	14	9	11.5	0	0	0	0	0	0	1	1	1	1	0.4	0.7	498	486	492	0	0	0	1
0	HC42		0	0	82	2	0	1	0	0	0	6	8	7	0	0	0	2	2	1	2	2	1	1	0.2	0.2	462	468	465	0	0	0	1
0	HC43		20210818	25	82	2	0	1	0	0	0	13	12	12.5	2	2	1	0	0	0	0	0	0	1	0.2	0.12	470	470	470	0	1	0	1
0	HC44		2016-07-05	21	83	2	0	1	0	0	0	12	14	13	0	0	0	0	0	0	0	0	0	0	0.6	0.6	522	541	531.5	1	0	0	0
0	HC45		0	0	84	2	0	1	0	0	1	14	16	15	2	2	1	0	0	0	0	0	0	1	0.08	0.08	553	564	558.5	0	0	0	0
0	HC46		0	0	85	2	0	1	1	0	0	14	13	13.5	0	0	0	0	0	0	1	1	1	1	1	0.02	550	549	549.5	0	1	0	0
0	HC47		0	0	87	2	0	0	0	0	0	13	15	14	0	0	0	0	0	0	0	0	0	0	0.4	0.5	546	545	545.5	0	0	0	0
